# Supplementary material for: The level of activity of the alternative lengthening of telomeres correlates with patient age in IDH-mutant ATRX-loss-of-expression anaplastic astrocytomas
Source: Acta Neuropathol Commun. 2019 Nov 9;7:175. doi: 10.1186/s40478-019-0833-0 (PMC6842523; doi:10.1186/s40478-019-0833-0)
Supplement: Supplementary file 1 — Additional file 1: Table S1. Clinical parameters and molecular analyses of the tumors. [file 40478_2019_833_MOESM1_ESM.xlsx]

## Sheet: Feuil4
Table S1: Clinical parameters and molecular analyses of the tumors
Tumor number	patient group (a)	p53	Ki67	IDH1	1p/19q	ATRX	TERT promoter	C-circles as AU (c)	tumor location: left/right	tumor location: brain, lobe	first treatment	surgery first resection margin	Treatment first relapse	second relapse date	Karnofsky diagnostic index	symptoms	MRI (d) contrast
3570	AA	0.05	0.07	mutated	wt	lost	wt	20	right side	frontal, temporal, parietal	Stupp	subtotal (R1)		NA	80		Yes
4080	AA	0.5	0.1	mutated	wt	lost	wt	6	left side	temporal, parietal	Stupp	partial (R2)	bevacizumab campto	2013-11-06	NA	cognifive disorders, aphasia	NA
4140	AA	0.5	0.7	mutated	wt	lost	wt	82	right side	frontal, parietal	Stupp	partial (R2)		NA	NA	cephalalgia	Yes
4827	AA	0.6	0.05	mutated	wt	lost	wt	55	left side	frontal	Stupp	subtotal (R1)		NA	100	epilepsy	Yes
5595	AA	0.3	0.12	mutated	wt	lost	wt	91	right side	frontal	Stupp	partial (R2)		NA	80	epilepsy	No
6637	AA	0.8	0.1	mutated	wt	lost	wt	87	left side	frontal, temporal, insular	RT-PCV	biopsy (B)		NA	100	epilepsy, cephalalgia	No
4185	AA	0.4	0.15	mutated	wt	lost	wt	80	left side	temporal, parietal	Stupp	partial (R2)	re-chir - temodal	NA	NA	epilepsy	No
3552	AA	0.7	0.1	mutated	wt	lost	wt	21	right side	frontal, temporal, insular	Stupp	partial (R2)		NA	100		Yes
4644	AA	0.6	0.05	mutated	wt	lost	wt	31	right side	frontal	palliative care	biopsy	palliative care	2013-10-12	NA	epilepsy, neuro. deficit	NA
3635	AA	0.03	0.15	mutated	wt	lost	wt	19	right side	frontal	Stupp + avastin	complete (R0)	NA	2010-09-25	100	epilepsy	NA
3843	AA	0.9	0.1	mutated	wt	lost	wt	31	right side	frontal, corpus callosum	radiotherapy	partial (R2)		NA	100	cephalalgia	NA
3091	AA	0.8	0.07	mutated	wt	lost	wt	10	left side	frontal, temporal	radiotherapy	biopsy	NA	2012-08-28	NA	epilepsy	No
4126	AA	0.5	0.15	mutated	wt	lost	wt	7	bilateral	frontal, corpus callosum	RT-PCV	partial (R2)		NA	NA	epilepsy	Yes
4975	AA	0.5	0.07	mutated	wt	lost	wt	10	left side	temporal	RT-TMZcc	partial (R2)		NA	NA	epilepsy, cephalalgia	Yes
3240	AA	0.05	0.15	mutated	wt	lost	wt	170	left side	frontal, corpus callosum	temodal	partial (R2)	bevacizumab campto	2011-05-14	100	cephalalgia	No
3402	AA	negative	0.03	mutated	wt	lost	wt	1	right side	temporal	radiotherapy	complete (R0)		NA	NA	epilepsy	NA
4031	AA	0.5	0.1	mutated	wt	lost	wt	31	right side	temporal, parietal	radiotherapy + temodal + bevacizumab	partial (R2)	temodal + bevacizumab	NA	90	epilepsy	Yes
4878	AA	negative	0.15	mutated	wt	lost	wt	103	left side	frontal	Stupp	biopsy		NA	NA	epilepsy, cognifive disorders, cephalalgia, aphasia	No
5815	AA	negative	0.12	mutated	wt	lost	wt	14	left side	frontal, corpus callosum	Stupp	partial (R2)		NA	NA	neuro. deficit, cephalalgia	No
3462	AA	0.6	0.1	mutated	wt	lost	wt	60	right side	temporal, insular	Stupp	biopsy		NA	100	epilepsy	Yes
4951	AA	0.6	0.1	mutated	wt	lost	wt	11	right side	frontal	RT-PCV	subtotal (R1)		NA	100	epilepsy	No
5261	AA	0.6	0.05	mutated	wt	lost	wt	59	right side	temporal, insular	RT-PCV	partial (R2)	temodal + bevacizumab	NA	100	epilepsy	Yes
5489	AA	0.1	0.3	mutated	wt	lost	C250T	69	right side	frontal	RT-PCV	complete (R0)		NA	80	epilepsy, cognifive disorders, cephalalgia	Yes
5546	AA	0.8	0.1	mutated	wt	lost	wt	99	left side	frontal, temporal, insular	RT-PCV	partial (R2)		NA	100	epilepsy	No
5841	AA	0.6	0.1	mutated	wt	lost	wt	34	right side	temporal, insular	RT-PCV	partial (R2)		NA	90	epilepsy	Yes
5895	AA	1	0.05	mutated	wt	lost	wt	19	left side	frontal, parietal	RT-PCV	biopsy		NA	80	neuro. deficit	Yes
6013	AA	0.6	0.06	mutated	wt	lost	wt	16	right side	frontal, corpus callosum	RT-PCV	partial (R2)		NA	NA	cephalalgia	Yes
6095	AA	negative	0.08	mutated	wt	lost	wt	56	NA	NA	NA	NA	NA	NA	NA		NA
6658	AA	0.6	0.12	mutated	wt	lost	wt	3	left side	frontal, temporal, insular	RT-PCV	partial (R2)		NA	100	epilepsy	No
3558	AA	1	0.2	mutated	wt	lost	wt	22	bilateral	frontal	RT-TMZadj	partial (R2)		NA	80	epilepsy, cognifive disorders	No
4056	AA	0.5	0.15	mutated	wt	lost	wt	5	left side	frontal, insular	Stupp	subtotal (R1)	BCNU-Temodal	2014-04-29	NA	epilepsy	Yes
4289	AA	0.9	0.1	mutated	wt	lost	wt	24	left side	temporal	Stupp	partial (R2)		NA	90	epilepsy	No
4572	AA	0.9	0.08	mutated	wt	lost	wt	49	left side	frontal, temporal, insular	Stupp	partial (R2)		NA	80	epilepsy	NA
4840	AA	0.75	0.08	mutated	wt	lost	wt	61	right side	parietal	Stupp	subtotal (R1)		NA	NA	epilepsy	No
5238	AA	0.8	0.08	mutated	wt	lost	wt	21	left side	temporal	RT-TMZcc	subtotal (R1)		NA	90	epilepsy	Yes
5744	AA	0.5	0.12	mutated	wt	lost	wt	83	right side	frontal	NA	complete (R0)		NA	NA	epilepsy	NA
5987	AA	0.8	0.15	mutated	wt	lost	wt	90	right side	frontal, temporal, insular	Stupp	partial (R2)		NA	NA	epilepsy	Yes
5443	AA	0.8	0.12	mutated	wt	lost	wt	12	right side	frontal, temporal	RT-TMZadj	partial (R2)		NA	100		Yes
5448	AA	0.5	0.12	mutated	wt	lost	C228T	37	right side	temporal, insular	RT-PCV	partial (R2)		NA	100	epilepsy	No
5790	AA	0.5	0.12	mutated	wt	lost	wt	18	right side	insular	RT-PCV	partial (R2)		NA	100	cephalalgia	Yes
5793	AA	0.6	0.15	mutated	wt	lost	wt	35	right side	temporal, insular	RT-PCV	subtotal (R1)		NA	NA	epilepsy, neuro. deficit, cephalalgia	No
5866	AA	0.6	0.15	mutated	wt	lost	wt	91	right side	temporal, insular	RT-PCV	NA	temodal	NA	NA	epilepsy	Yes
6244	AA	0.6	0.2	mutated	wt	lost	wt	22	right side	temporal, insular	RT-PCV	partial (R2)		NA	NA	epilepsy	No
6309	AA	0.6	0.12	mutated	wt	lost	wt	102	right side	insular	RT-PCV	partial (R2)		NA	NA	epilepsy	NA
4569	AA	0.9	0.15	mutated	wt	lost	C250T	40	bilateral	frontal, parietal	RT-TMZcc	complete (R0)		NA	NA	epilepsy, aphasia	Yes
2944	AA	0.7	0.1	mutated	wt	lost	wt	25	left side	frontal	Stupp	complete (R0)	bevacizumab - temodal	2012-02-08	NA	epilepsy
5022	AA	negative	0.12	mutated	wt	lost	wt	24	right side	frontal, corpus callosum	Stupp	biopsy		NA	NA	neuro. deficit, cephalalgia	NA
5725	AA	0.8	0.12	mutated	wt	lost	wt	12	left side	frontal, insular, multimodal	Stupp	biopsy		NA	NA	epilepsy	NA
6011	AA	0.8	0.2	mutated	wt	lost	wt	46	right side	frontal	Stupp	partial (R2)		NA	NA	epilepsy, cephalalgia	Yes
5974	AA	0.8	0.05	mutated	wt	lost	wt	16	mediane side	frontal, temporal, corpus callosum, multifocal	RT-PCV	partial (R2)	temodal	2016-05-09	100		Yes
5003	AA	0.3	0.05	mutated	wt	lost	C228T	109	left side	frontal, temporal, insular	Stupp	partial (R2)		NA	100	epilepsy	No
3684	AA	0.25	0.07	mutated	wt	lost	C228T	1	left side	parietal	Stupp	NA		NA	NA	epilepsy	Yes
4106	AA	negative	0.1	mutated	wt	lost	wt	49	right side	temporal, parietal	Stupp	complete (R0)		NA	NA	cephalalgia	No
5593	AA	0.6	0.1	mutated	wt	lost	wt	34	right side	frontal, insular	NA	partial (R2)		NA	NA	epilepsy	NA
5594	AA	0.8	0.11	mutated	wt	lost	wt	13	right side	temporal, insular	Stupp	NA		NA	NA	epilepsy	No
6654	AA	0.6	0.08	mutated	wt	lost	wt	17	right side	frontal, temporal, insular	Stupp	partial (R2)		NA	NA	epilepsy, cephalalgia	NA
6742	AA	0.4	0.04	mutated	wt	lost	wt	38	NA	temporal, insular	Stupp	subtotal (R1)		NA	NA	aphasia	NA
5510	AA	0.35	0.2	mutated	wt	lost	C228T	45	left side	frontal	RT-PCV	subtotal (R1)		NA	100	epilepsy	No
5912	AA	0.8	0.12	mutated	wt	lost	wt	0	right side	temporal	RT-PCV	subtotal (R1)		NA	NA	epilepsy	Yes
5398	AA	0.8	0.12	mutated	wt	lost	wt	21	left side	frontal, parietal, temporal	Stupp	biopsy		NA	NA	epilepsy, cephalalgia, aphasia	No
Tumor number	patient group (b)	p53	Ki67	IDH1	1p/19q	ATRX	TERT promoter	C-circles as AU (c)	tumor location: left/right	tumor location: brain, lobe	first treatment	surgery first resection margin	Treatment first relapse	second relapse date	Karnofsky diagnostic index	symptoms	MRI contrast
3942	GBM	0.8	0.25	mutated	wt	lost	wt	6	left side	temporal	RT-PCV	complete (R0)		NA	NA	cognifive disorders	Yes
2592	GBM	0.4	0.1	mutated	wt	lost	wt	41	right side	frontal, parietal	RT-PCV	subtotal (R1)		NA	90	cognifive disorders, neuro. deficit, cephalalgia	Yes
3077	GBM	0.6	0.2	mutated	wt	lost	wt	16	bilateral	frontal, corpus callosum, basal ganglia, insular	Stupp	partial (R2)		2013-02-14	60	epilepsy, cephalalgia	Yes
3007	GBM	0.8	0.3	mutated	wt	lost	wt	82	right side	frontal	Stupp	subtotal (R1)		2012-02-20	90	cephalalgia	NA
3297	GBM	0.3	0.7	mutated	wt	lost	wt	77	right side	frontal	radiotherapy	biopsy		2011-09-12	NA	epilepsy	Yes
4034	GBM	0.3	0.1	mutated	wt	lost	wt	7	left side	frontal	NA	complete (R0)		NA	NA	epilepsy, aphasia, aphasia	No
4115	GBM	0.8	0.25	mutated	wt	lost	wt	101	bilateral	frontal, temporal, corpus callosum, insular	Stupp	subtotal (R1)	avastin	NA	80	cognifive disorders	Yes
3845	GBM	0.8	0.08	mutated	wt	lost	wt	32	right side	frontal, corpus callosum	Stupp	subtotal (R1)		NA	90	cephalalgia	Yes
3928	GBM	negative	0.3	mutated	wt	lost	wt	58	left side	frontal, corpus callosum	Stupp	partial (R2)		NA	NA	neuro. deficit, cephalalgia, aphasia	Yes
3933	GBM	negative	0.25	mutated	wt	lost	wt	88	right side	frontal, corpus callosum	Stupp	subtotal (R1)	bevacizumab + belustine	2014-04-11	80	epilepsy, cognifive disorders, cephalalgia, aphasia	Yes
3992	GBM	0.4	0.15	mutated	wt	lost	wt	20	right side	frontal	Stupp	complete (R0)	TEMODAL	2016-05-02	NA	cephalalgia	Yes
3959	GBM	0.9	0.15	mutated	wt	lost	wt	13	left side	frontal	Stupp	NA		NA	90	cephalalgia	Yes
3019	GBM	1	0.25	mutated	wt	lost	wt	136	left side	frontal	RT-PCV	complete (R0)		NA	NA	cephalalgia	Yes
2835	GBM	0.2	0.08	mutated	wt	lost	wt	52	left side	temporal, parietal, corpus callosum	Stupp	partial (R2)	PCV	2013-06-07	100	epilepsy	NA
3316	GBM	0.4	0.7	mutated	wt	lost	wt	68	left side	frontal	Stupp	subtotal (R1)		NA	90	cephalalgia	Yes
2695	GBM	0.6	0.6	mutated	wt	lost	wt	38	bilateral	frontal, corpus callosum	radiotherapy	biopsy		NA	NA		Yes
3359	GBM	1	0.6	mutated	wt	lost	wt	10	left side	parietal	Stupp	partial (R2)		NA	80	cephalalgia, aphasia	Yes
3451	GBM	0.4	0.03	mutated	wt	lost	wt	40	left side	temporal, parietal, insular	Stupp	subtotal (R1)		2013-01-08	NA	cognifive disorders, aphasia	Yes
4068	GBM	0.6	0.2	mutated	wt	lost	wt	44	left side	frontal, temporal	Stupp	subtotal (R1)		NA	100	epilepsy	Yes
4082	GBM	negative	0.12	mutated	wt	lost	wt	35	left side	frontal	radiotherapy	complete (R0)		NA	NA	cephalalgia	Yes
4125	GBM	0.6	0.25	mutated	wt	lost	wt	6	right side	frontal, temporal, insular	Stupp	partial (R2)		2015-04-29	90	cephalalgia	Yes
4145	GBM	0.3	0.12	mutated	wt	lost	wt	29	right side	frontal	survey	partial (R2)	RT-PCV	NA	100	epilepsy	No
4194	GBM	0.7	0.1	mutated	wt	lost	wt	34	right side	frontal, temporal, insular	RT-PCV	complete (R0)		NA	100	epilepsy	No
4245	GBM	0.15	0.12	mutated	wt	lost	wt	24	left side	frontal	Stupp	subtotal (R1)	temodal	NA	90	cephalalgia	Yes
4234	GBM	0.8	0.2	mutated	wt	lost	wt	22	left side	basal ganglia, temporal,insular	radiotherapy	subtotal (R1)	temodal	2015-02-17	NA	epilepsy, aphasia	Yes
4554	GBM	0.6	0.1	mutated	wt	lost	wt	24	left side	frontal , insular, corpus callosum	Stupp	biopsy	surgery	NA	100	epilepsy	Yes
4602	GBM	0.6	0.12	mutated	wt	lost	C250T	2	right side	temporal	Stupp	partial (R2)	NA	NA	100		Yes
4711	GBM	0.2	0.1	mutated	wt	lost	wt	31	right side	frontal	Stupp	partial (R2)	radiotherapy	NA	100	epilepsy	Yes
4706	GBM	0.8	0.4	mutated	wt	lost	wt	132	left side	frontal	Stupp	subtotal (R1)	surgery	2016-01-14	100	epilepsy	Yes
4707	GBM	0.9	0.3	mutated	wt	lost	wt	21	right side	frontal	Stupp	complete (R0)	NA	NA	100	epilepsy	Yes
5007	GBM	0.6	0.12	mutated	wt	lost	wt	18	right side	frontal, corpus callosum	Stupp	complete (R0)	PCV	2015-04-10	NA	epilepsy	Yes
5014	GBM	1	0.3	mutated	wt	lost	wt	95	left side	frontal, temporal, insular	Muphoran	subtotal (R1)	radiotherapy	NA	NA		Yes
4918	GBM	0.6	0.15	mutated	wt	lost	wt	15	left side	parietal, temporal, insular, occipital	Stupp	subtotal (R1)	NA	NA	90	cephalalgia, aphasia	Yes
5067	GBM	0.95	0.15	mutated	wt	lost	wt	42	right side	frontal, parietal	Stupp	subtotal (R1)	NA	NA	100	epilepsy	Yes
5246	GBM	0.8	0.05	mutated	wt	lost	wt	16	bilateral side	frontal, corpus callosum	RT-PCV	subtotal (R1)	NA	NA	100	cephalalgia	Yes
5248	GBM	0.8	0.3	mutated	wt	lost	wt	60	bilateral side	frontal, parietal, occipital	Stupp	subtotal (R1)	avastin-belustine	NA	NA	cephalalgia	Yes
5160	GBM	0.6	0.12	mutated	wt	lost	wt	44	left side	frontal, parietal	radiotherapy	partial (R2)	Belustine	2016-08-31	NA		Yes
5137	GBM	0.5	0.5	mutated	wt	lost	wt	33	bilateral, median side	frontal, corpus callosum, basal ganglias	palliative care	subtotal (R1)	temodal	2014-08-20	CT	cognifive disorders, cephalalgia	Yes
5152	GBM	0.95	0.12	mutated	wt	lost	wt	4	right side	frontal, corpus callosum	accelerated Stupp	partial (R2)	palliative care	NA	60	cognifive disorders	Yes
5169	GBM	0.6	0.2	mutated	wt	lost	C228T	16	left side	temporal, occipital, corpus callosum	Stupp	subtotal (R1)	NA	NA	90	cephalalgia	No
5543	GBM	0.8	0.1	mutated	wt	lost	wt	12	left side	parietal,temporal, insular, occipital	RT-PCV	complete (R0)	NA	NA	100	epilepsy	No
5876	GBM	0.4	0.1	mutated	wt	lost	wt	0	left side	frontal	Stupp	complete (R0)	NA	NA	NA	aphasia	No
5839	GBM	0.05	0.12	mutated	wt	lost	wt	26	left side	basal ganglia	Stupp	biopsy	avastin-temodal	2016-09-14	100	cognifive disorders	No
5983	GBM	negative	0.25	mutated	wt	lost	wt	57	left side	frontal	RT-PCV	partial (R2)	NA	NA	NA	epilepsy, cephalalgia	Yes
(a) AA: anaplastic astrocytoma
(b) GBM: secondary glioblastoma multiform
(c) AU: arbitrary units; see Materials and methods
(d) MRI: magnetic resonance imaging
